# Supplementary material for: A Small Short-Necked Hupehsuchian from the Lower Triassic of Hubei Province, China
Source: PLoS One. 2014 Dec 17;9(12):e115244. doi: 10.1371/journal.pone.0115244 (PMC4269458; doi:10.1371/journal.pone.0115244)
Supplement: S1 Dataset — Phylogenetic data matrix in NEXUS format. (NEX) [file pone.0115244.s001.nex]

#NEXUS 

Begin data;
	Dimensions ntax=8 nchar=32;
	Format datatype=standard symbols="0123" gap=-;
	Matrix
Hovasaurus      00000000000000000000000000?0?000
Cartorhynchus   01011100?000100000?0100000?0?000
Chaohusaurus    0111000000{01}010001000101000?0?000
Nanchangosaurus 10{01}0110????????10110011011010100
Eohupehsuchus   1010101010010??00110111011010111
Hupehsuchus     10{01}010101{01}0101010111110011111110
Parahupehsuchus ?????0111111011?1111110111111111
IVPP.V4070      ??????111110011?111??101?????1?1
	;
End;
